# Supplementary material for: Systems approach for congruence and selection of cancer models towards precision medicine
Source: PLoS Comput Biol. 2024 Jan 10;20(1):e1011754. doi: 10.1371/journal.pcbi.1011754 (PMC10805322; doi:10.1371/journal.pcbi.1011754)
Supplement: S2 Table — (XLSX) [file pcbi.1011754.s002.xlsx]

## Sheet: Table S2
Gene	SDA weight	IDC Center	ILC Center	SUM44PE	DU4475	UACC3133	CAMA1	HCC2218	ZR7530	WCRC25	MDAMB453	MDAMB134VI	BCK4	OCUBM	IPH926	UACC893	MDAMB175VII	HCC2185	T47D	MPE600	HCC1428	CAL148	SUM185PE	HCC1419	AU565	SUM52PE	SKBR3	BT483	MDAMB415	MM330	ZR751	UACC812	HCC1500	MFM223	MDAMB361	HCC202	KPL1	EFM19	MCF7	EFM192A	BT474	c(NA, IDC_center)	c(NA, ILC_center)
DS_SDA				0.024	0.188	0.452	0.541	0.828	0.999	1.002	1.15	1.318	1.583	1.597	1.601	1.667	1.762	1.892	1.934	2.013	2.05	2.108	2.129	2.166	2.405	2.538	2.615	2.885	2.899	2.942	2.97	2.991	3.356	3.577	3.974	4.066	4.15	4.439	4.705	4.856	7.127	NA	NA
A1BG	0.545	7.611	7.827	7.085	3.569	9.304	8.752	5.798	8.224	8.655	8.513	9.069	8.359	8.701	8.588	3.308	6.668	5.813	7.605	6.786	8.744	7.721	7.178	8.372	5.829	7.715	6.432	8.395	3.368	6.613	8.98	7.72	9.325	6.34	5.832	7.808	7.522	7.2	7.292	8.82	4.355	7.611	7.827
ACOT7	-1.418	5.717	5.212	6.865	7.302	5.841	6.731	4.477	5.42	6.434	6.21	6.533	4.548	6.181	4.856	5.974	4.142	5.679	5.474	6.238	6.512	5.153	4.592	6.13	6.193	6.548	6.883	5.399	6.757	5.999	5.164	4.711	5.632	7.215	7.32	5.751	6.196	3.912	5.737	5.784	5.829	5.717	5.212
ACTG2	-0.176	2.039	1.333	0.717	0.125	5.043	3.445	1.504	3.57	0.429	0.792	0.385	7.005	0.928	1.648	4.74	0.803	1.444	0.247	-0.212	0.258	0.309	0.105	1.498	0.969	0.565	1.548	0.977	1.532	1.023	0.204	-0.188	1.274	1.306	4.301	1.668	0.278	1.185	3.543	7.41	0.625	2.039	1.333
ADAD2	-0.476	0.179	0.125	0.126	4.206	0.082	0.096	0.142	0.194	0.101	0.11	1.18	0.051	0.137	0.118	0.119	1.638	0.115	1.083	0.057	0.16	0.077	0.024	0.106	0.242	0.07	0.12	0.063	0.059	0.151	0.118	0.03	0.098	0.079	0.059	0.114	0.088	1.082	0.107	0.165	0.115	0.179	0.125
ADAMTS15	0.374	-0.065	0.676	1.589	1.557	1.24	0.042	2.532	0.597	-0.647	-0.937	1.514	5.695	-0.266	0.463	-1.501	-0.782	-1.68	0.46	-1.718	0.39	-1.291	-0.092	0.815	-1.419	-1.048	-1.341	1.075	-0.843	-1.408	1.602	2.235	0.68	-0.889	0.542	-1.543	-1.441	-1.472	-0.374	-1.162	-1.344	-0.065	0.676
AGT	-0.555	-0.162	-0.58	-0.501	1.269	1.164	-0.468	-0.206	0.33	-0.84	-0.244	-0.479	-1.056	-0.306	-0.698	0.305	-1.226	0.137	-0.813	0.523	-0.618	-0.545	-0.581	-0.688	-0.369	-0.397	-0.543	-1.055	-0.861	-0.45	-0.882	-1.004	-0.816	-0.646	-0.989	4.003	-0.695	0.24	-0.576	-0.212	-0.511	-0.162	-0.58
AHSP	-0.561	0.724	0.595	0.829	0.751	0.758	0.8	0.663	0.72	0.801	0.757	0.775	0.8	0.841	0.785	0.747	0.665	0.787	0.747	0.755	0.787	0.753	0.506	0.79	0.747	0.689	0.69	0.762	0.648	0.822	1.814	0.579	0.832	1.847	0.998	0.743	0.747	0.728	0.751	0.71	0.766	0.724	0.595
AKR1E2	-0.095	-0.422	-0.943	-1.465	1.126	2.265	-1.402	-1.226	-1.416	0.943	-1.192	-0.136	-0.643	1.635	-0.567	3.294	-1.667	0.336	2.291	-1.618	-1.422	-1.305	0.506	-1.522	-0.294	-0.51	0.233	-1.661	-0.238	1.087	-1.662	-1.38	3.426	-1.35	-1.308	1.751	2.894	-1.441	2.686	0.246	-1.385	-0.422	-0.943
ALX1	0.322	-0.284	-0.215	-0.344	-0.315	-0.165	-0.324	-0.237	-0.194	-0.176	-0.382	-0.278	-0.138	-0.435	-0.212	-0.187	0.072	-0.145	-0.167	-0.091	-0.255	-0.309	-0.109	-0.239	-0.224	-0.207	-0.179	-0.083	0.047	-0.329	-0.176	0.021	-0.23	-0.242	1.364	-0.148	-0.223	-0.183	-0.26	-0.164	-0.297	-0.284	-0.215
AMH	0.122	3.055	3.571	4.161	4.642	1.981	3.058	3.646	2.881	4.306	3.722	5.431	5.127	3.633	7.142	0.364	4.254	5.458	5.197	5.755	5.181	3.928	2.942	1.373	0.527	2.615	0.663	4.027	3.821	4.568	4.384	4.886	2.754	3.798	4.63	4.149	4.627	5.746	4.342	0.765	0.337	3.055	3.571
ANTXRL	-0.367	0.01	0.015	-0.031	2.673	-0.025	-0.001	0.073	-0.025	-0.027	-0.03	-0.027	-0.025	-0.034	-0.028	-0.026	-0.017	-0.026	-0.025	-0.023	0.294	-0.028	-0.016	-0.028	-0.027	-0.022	0.004	-0.023	-0.018	2.776	-0.027	-0.016	-0.028	-0.026	-0.024	-0.025	-0.026	-0.025	-0.027	0.004	-0.028	0.01	0.015
APLN	-0.455	-1.266	-1.7	-0.097	-1.239	-2.027	-1.987	-1.684	-1.695	-2.116	-1.728	-0.607	-1.225	-1.071	-1.027	-0.939	-1.907	-2.081	-1.996	-2.108	-1.593	0.626	-1.368	-2.054	-1.839	-1.408	-1.681	-1.103	-1.784	-2.036	-2.178	-1.652	0.378	-1.841	-1.99	-1.928	-1.971	-1.946	-1.933	-1.31	-1.95	-1.266	-1.7
AQP10	0.683	0.002	0.027	0.008	0.002	-0.002	0.006	0.034	0.001	-0.001	0.012	0.074	-0.007	0.014	0.002	0	-0.015	-0.004	-0.002	-0.009	0	0.006	0.001	0.002	0.002	0.007	0.002	-0.007	0.085	0.009	-0.006	-0.01	-0.001	0.016	-0.009	0	0.001	-0.002	0.004	0	0.006	0.002	0.027
ASPDH	-1.47	0.879	0.73	0.339	0.634	0.254	0.706	0.247	0.538	0.266	0.727	1.797	0.266	0.371	0.273	0.261	1.147	0.258	1.253	0.238	0.485	0.306	0.151	0.288	0.467	0.206	0.566	1.225	0.378	0.325	1.297	1.135	1.304	0.281	1.064	2.233	1.278	1.845	1.872	2.925	1.306	0.879	0.73
B3GALT1	0.128	-0.76	-0.649	0.117	-0.596	-0.859	-0.453	-0.635	-0.775	-0.908	-0.767	-0.795	-0.917	0.135	0.122	0.159	0.169	-0.903	0.154	0.119	-0.834	-0.801	-0.461	0.127	-0.828	-0.643	-0.74	0.108	1.025	-0.882	0.66	0.293	0.074	-0.74	-0.845	0.15	0.175	0.183	0.181	-0.798	-0.824	-0.76	-0.649
BATF2	-0.195	0.301	-0.046	0.204	0.24	0.097	0.361	0.242	0.155	1.039	0.448	0.442	0.201	0.32	1.6	-0.063	0.799	0.89	0.09	0.069	0.483	0.378	0.327	0.117	0.731	0.331	0.248	1.054	0.113	0.062	-0.113	-0.001	0.135	0.334	0.975	-0.078	0.151	0.105	0.134	0.744	0.155	0.301	-0.046
C15orf48	0.605	0.665	1.085	7.209	-0.04	-0.217	0.32	0.915	-0.645	-0.414	0.157	2.84	-0.15	0.856	-0.305	5.113	0.537	-0.674	1.396	1.759	0.295	-0.232	-0.073	2.153	1.61	-0.588	1.247	-0.58	-0.292	0.083	1.345	3.202	3.265	1.461	-0.453	-0.623	1.736	-1.007	1.778	0.787	-0.672	0.665	1.085
C17orf107	0.183	-0.267	-0.281	-0.216	-0.754	-1.27	1.012	-0.913	-1.104	-1.317	-0.929	-0.234	1.736	-0.143	-0.234	-1.197	-0.324	-1.318	-1.248	-0.381	-0.581	-1.146	-0.689	-1.244	-0.074	-0.67	0.206	1.217	0.008	-1.172	-1.391	-1.118	1.222	0.041	-0.992	-1.196	-0.206	-0.213	0.848	-0.926	-0.144	-0.267	-0.281
CALCA	1.073	0.51	0.874	0.19	1.446	-0.061	0.488	0.155	0.219	-0.09	0.827	0.193	-0.049	0.327	-0.045	1.527	-0.415	-0.138	-0.053	-0.126	0.55	1.213	0.067	0.031	0.254	0.027	-0.025	0.814	-0.27	0.113	2.555	1.713	1.035	0.114	-0.04	-0.162	0.059	0.004	0.084	0.229	0.139	0.51	0.874
CAPZA3	0.269	0.066	0.114	0.082	0.079	0.07	0.078	0.061	0.066	0.074	0.074	0.115	0.074	0.084	0.074	0.072	0.057	0.075	0.069	0.07	0.078	0.072	0.178	0.075	0.074	0.051	0.065	0.068	0.086	0.081	0.083	0.048	0.08	0.259	0.074	0.068	0.072	0.069	0.072	0.067	0.075	0.066	0.114
CCDC154	-0.137	1.735	1.755	2.963	1.194	0.749	1.439	1.165	2.146	0.764	1.087	1.689	3.837	1.044	4.35	0.736	1.459	2.737	3.066	2.746	2.252	3.907	0.796	3.999	0.926	1.398	0.924	3.687	1.05	1.886	2.467	3.013	3.221	1.374	2.412	2.96	1.821	3.773	1.821	2.293	1.87	1.735	1.755
CCKAR	1.036	-0.342	-0.283	-0.392	-0.405	-0.372	-0.383	-0.306	-0.345	-0.381	-0.351	-0.363	-0.425	-0.389	-0.362	-0.351	-0.337	-0.376	-0.366	-0.399	-0.405	-0.374	-0.239	-0.377	-0.349	-0.26	-0.319	-0.383	-0.314	-0.366	-0.419	-0.292	-0.415	-0.339	-0.42	-0.332	-0.371	-0.366	-0.357	-0.341	-0.363	-0.342	-0.283
CDH1	-10.428	4.824	3.384	0.019	2.817	-1.38	2.656	1.473	0.144	0.288	1.795	1.539	-0.553	3.544	0.141	5.224	5.492	-2.249	5.279	3.986	5.487	4.585	4.649	4.65	-2.725	4.761	-2.357	5.769	4.495	4.969	4.817	4.832	4.934	4.746	5.717	5.05	5.796	4.658	6.079	4.933	5.52	4.824	3.384
CEBPD	0.273	1.86	2.133	2.942	4.272	2.499	2.02	2.51	1.358	2.135	2.223	1.625	3.403	2.159	3.646	5.437	3.637	3.483	3.088	3.298	2.972	2.814	1.986	1.689	2.844	0.606	2.758	3.106	1.543	2.939	4.782	3.351	3.24	0.673	1.349	3.087	3.212	2.529	4.054	1.376	1.821	1.86	2.133
CHKB-CPT1B	0.545	1.15	1.649	2.32	1.856	2.912	1.455	0.768	1.277	2.64	1.747	2.9	2.217	1.639	1.924	0.971	2.104	2.217	1.271	2.088	0.939	0.922	1.739	1.674	1.28	0.9	1.235	2.469	1.897	1.827	1.884	3.437	0.937	0.337	1.767	0.57	1.366	1.767	0.782	1.179	1.385	1.15	1.649
CHL1	0.37	-2.366	-2.17	-2.485	-1.148	-2.243	-2.478	-1.913	-2.111	-2.289	-2.28	-2.453	-2.565	-2.535	-2.196	-2.118	-1.866	-2.233	-2.215	-2.368	-2.479	-2.386	-1.442	-2.32	-2.021	-1.616	-1.917	-2.254	-1.693	-2.297	-2.528	-1.652	-2.549	-2.295	-2.447	-1.964	-2.293	-2.231	-2.224	-2.052	-2.285	-2.366	-2.17
CHST1	-0.128	-0.015	-0.464	0.978	-1.083	-1.168	-0.906	-0.398	-0.447	-0.186	4.353	-0.457	-1.396	0.091	-1.07	-1.049	-0.317	1.81	1.177	-1.348	-0.779	4.233	0.069	-1.096	-0.99	-0.732	-0.922	1.496	-1.041	-0.941	-1.288	-1.108	1.758	-0.82	-0.271	-0.04	-1.091	-1.117	-0.997	-0.345	0.028	-0.015	-0.464
CHST13	1.123	0.524	0.561	0.652	0.657	0.638	0.613	0.539	0.599	0.686	0.572	0.624	0.654	0.635	0.67	0.64	0.634	0.688	0.628	0.638	0.616	1.571	0.427	0.651	0.629	0.491	0.628	0.663	0.641	0.674	0.677	0.533	0.677	0.573	0.628	0.664	0.602	0.598	0.608	0.669	0.61	0.524	0.561
CLEC10A	-0.113	1.309	1.213	1.51	0.949	1.408	1.372	1.351	1.389	1.555	1.456	1.362	1.302	1.561	1.557	1.392	1.249	1.449	1.381	1.23	1.239	1.338	1.171	1.48	1.353	1.371	1.34	1.416	1.174	1.625	1.188	1.161	1.431	1.231	1.114	1.582	1.294	1.25	1.386	1.322	1.392	1.309	1.213
COL6A5	-0.18	-0.006	-0.037	-0.068	-0.106	-0.065	-0.08	-0.038	-0.053	-0.058	-0.051	-0.077	-0.098	-0.062	-0.049	-0.058	-0.061	-0.065	-0.065	-0.092	-0.095	-0.071	0.012	-0.062	-0.061	-0.012	-0.047	-0.069	-0.063	-0.047	-0.109	-0.044	-0.085	-0.049	-0.112	-0.032	-0.074	-0.075	-0.061	-0.058	-0.063	-0.006	-0.037
CRHR2	-0.063	-0.231	-0.229	-0.238	0.131	-0.257	-0.144	-0.188	-0.236	-0.266	-0.178	-0.035	-0.293	-0.222	-0.246	-0.235	-0.273	-0.261	-0.252	-0.28	-0.154	-0.232	-0.183	-0.248	-0.086	-0.183	-0.117	-0.282	-0.225	-0.227	-0.266	-0.236	-0.271	-0.204	-0.224	-0.241	-0.24	-0.242	-0.228	-0.201	-0.224	-0.231	-0.229
CST5	-0.03	-0.119	-0.538	0.573	-0.29	-0.584	-0.41	-0.371	-0.453	-0.623	-0.303	-0.44	-0.64	-0.323	-0.566	-0.554	3.451	-0.649	-0.57	-0.66	-0.479	-0.38	-0.4	-0.525	-0.504	-0.372	-0.487	2.893	-0.706	-0.456	-0.613	-0.64	-0.57	-0.371	-0.619	-0.615	-0.489	-0.522	-0.456	-0.344	-0.423	-0.119	-0.538
CTXN2	-0.038	-0.065	-0.074	-0.086	-0.082	-0.086	0.012	-0.07	-0.08	-0.089	-0.076	-0.016	-0.096	-0.083	-0.084	-0.08	-0.084	-0.087	-0.084	-0.091	-0.088	-0.082	-0.059	-0.085	-0.064	-0.062	-0.074	-0.091	-0.08	-0.082	-0.091	-0.073	-0.093	-0.024	-0.093	-0.08	-0.083	-0.082	-0.08	-0.078	-0.08	-0.065	-0.074
CYP2A7	-0.284	0.932	0.766	-0.063	-0.066	0.923	-0.014	-0.057	0.945	-0.075	-0.056	0.207	-0.097	-0.056	-0.065	-0.06	-0.085	-0.069	-0.075	-0.09	-0.046	-0.071	-0.048	0.931	0.946	-0.053	-0.027	-0.088	0.174	-0.052	1.513	0.922	-0.079	-0.07	0.684	-0.062	-0.07	-0.072	-0.062	0.831	1.526	0.932	0.766
CYP4F22	-0.015	0.88	0.541	1.236	0.155	0.313	4.621	0.216	0.274	0.351	0.279	1.125	1.892	0.176	0.333	0.331	0.446	0.382	0.307	0.336	1.239	0.172	0.289	0.291	0.323	0.201	0.316	2.951	1.437	1.284	0.348	1.338	1.301	0.457	0.428	0.373	1.256	0.275	2.253	1.363	0.236	0.88	0.541
DCAF4L2	-0.047	-0.279	-0.35	-0.358	-0.267	-0.398	-0.301	-0.306	-0.361	-0.442	-0.277	-0.302	-0.389	-0.314	-0.43	-0.421	-0.485	-0.468	-0.392	-0.408	-0.327	-0.279	-0.244	-0.392	4.955	-0.279	-0.317	-0.437	-0.178	-0.404	-0.443	-0.377	-0.403	-0.314	-0.383	-0.456	-0.351	-0.361	-0.355	-0.378	-0.345	-0.279	-0.35
DCST2	0.504	1.628	2.08	3.292	2.092	1.347	1.802	0.969	1.171	1.928	0.869	1.452	2.995	2.123	2.346	1.342	1.162	2.333	2.932	1.941	1.726	3.049	1.923	2.396	1.853	2.936	1.566	1.301	0.805	2.747	3.037	4.155	2.444	1.737	1.133	2.844	2.729	2.379	1.402	1.438	1.435	1.628	2.08
DMGDH	0.205	-1.325	-1.166	-2.039	-1.77	-1.218	-1.654	-1.442	-1.649	-1.354	-1.571	-0.825	-0.395	-0.856	-0.639	-2.16	-2.485	-0.399	-1.179	-2.372	-1.401	-1.824	-0.226	-1.158	-1.897	-0.049	-1.801	-2.424	-1.995	-2.078	-0.085	-2.043	-0.315	-0.271	-2.279	-1.245	-1.035	-2.07	-0.974	-1.7	-0.937	-1.325	-1.166
DNASE1L3	-0.02	0.167	0.221	0.177	-0.067	0.057	0.098	0.182	0.123	0.11	0.241	0.085	-0.091	0.256	0.165	0.105	-0.092	0.061	0.056	-0.102	0.064	0.109	0.134	0.124	0.132	0.243	0.15	-0.01	0.064	0.259	-0.088	-0.029	0.037	0.04	-0.089	0.184	0.049	0.017	0.132	0.127	0.148	0.167	0.221
DSG1	0.499	-0.476	-0.32	-0.408	-0.277	-0.345	-0.394	-0.308	-0.337	-0.356	-0.397	-0.4	-0.377	-0.435	-0.349	-0.323	-0.245	-0.33	-0.34	-0.337	-0.134	-0.394	-0.249	-0.368	-0.313	-0.29	-0.307	-0.333	-0.25	-0.382	-0.352	-0.237	-0.391	-0.222	-0.313	-0.31	-0.356	-0.338	-0.357	-0.305	-0.37	-0.476	-0.32
EFNA2	0.409	0.095	0.262	-0.882	4.822	0.883	-0.502	-0.178	-0.621	0.25	-0.841	-0.026	-0.705	0.636	-0.767	-0.726	0.519	0.27	-0.696	0.353	0.15	1.805	-0.419	-0.781	-0.63	-0.592	-0.542	1.674	-0.503	-0.879	1.226	-0.433	-0.805	-0.726	-0.099	-0.695	0.267	1.308	-0.765	0.658	0.198	0.095	0.262
ESX1	0.88	-0.011	0.007	-0.025	-0.024	0.008	-0.022	-0.011	0	0.008	-0.035	-0.013	0.016	-0.042	-0.001	0.002	0.05	0.012	0.007	0.022	-0.009	-0.021	0.008	-0.006	0.008	-0.008	0.096	0.025	0.038	-0.023	0.006	0.036	-0.002	-0.009	0.072	0.01	-0.005	0.002	-0.012	0.031	-0.019	-0.011	0.007
FAM111B	-0.143	2.458	2.218	2.007	3.281	1.882	3.585	1.288	3.237	3.512	2.746	2.776	2.093	3.449	2.529	2.456	2.568	3.862	2.948	3.201	3.349	1.77	-0.251	0.533	2.536	1.116	2.976	0.749	3.303	1.768	1.708	2.317	3.609	1.435	1.823	3.033	1.191	2.585	0.619	2.462	3.064	2.458	2.218
FAM170A	0.153	0.103	0.166	0.002	0.064	-0.006	0.128	-0.001	0.024	-0.008	0.104	0.046	-0.005	0.007	-0.007	-0.007	-0.019	-0.011	-0.006	-0.008	0.03	0.005	-0.004	-0.004	-0.005	0.068	-0.006	-0.011	0.501	-0.002	-0.006	-0.013	-0.003	0.001	-0.004	-0.012	-0.002	-0.004	-0.001	0.105	0	0.103	0.166
FAM72D	0.135	2.753	2.962	2.722	3.941	1.031	2.961	1.783	2.14	0.024	1.985	1.72	1.693	-0.439	1.945	2.554	2.425	2.65	3.829	2.491	3.042	3.771	0.784	2.225	2.465	1.045	1.977	2.997	1.414	2.906	4.535	2.628	2.525	3.587	3.2	3.366	3.723	2.789	3.305	2.443	2.104	2.753	2.962
FDCSP	0.46	1.968	2.319	2.476	2.051	2.29	2.478	2.102	2.29	2.413	2.381	2.431	2.402	2.563	2.348	2.14	1.929	2.241	2.249	2.205	2.338	2.364	1.796	2.372	2.097	2.005	2.042	2.313	1.944	2.434	2.135	1.818	3.448	2.183	2.181	2.245	2.214	2.141	2.244	2.1	2.273	1.968	2.319
FER1L5	0.421	-0.077	0.069	-0.224	-0.198	-0.227	-0.173	-0.186	-0.196	-0.24	-0.181	-0.158	-0.242	-0.215	-0.231	-0.221	-0.231	-0.24	-0.223	-0.235	0.006	-0.203	-0.153	-0.227	-0.145	-0.126	-0.187	-0.24	-0.189	-0.226	1.344	-0.196	-0.241	-0.204	-0.219	-0.227	-0.214	-0.213	-0.211	-0.195	-0.21	-0.077	0.069
FFAR1	0.404	-0.228	-0.193	-0.234	-0.202	-0.259	-0.223	-0.199	-0.235	-0.277	-0.19	-0.195	-0.277	-0.21	-0.262	-0.255	-0.299	-0.284	-0.255	-0.277	-0.168	-0.206	-0.17	-0.251	-0.244	-0.18	-0.214	-0.285	-0.19	-0.243	-0.281	-0.243	-0.268	-0.219	-0.27	-0.268	-0.235	-0.24	-0.229	-0.224	-0.223	-0.228	-0.193
FOXRED2	-0.151	1.465	1.259	1.869	2.959	2.75	1.898	1.162	1.849	2.656	4.03	0.786	2.78	2.777	2.034	1.032	1.984	1.928	2.457	0.896	1.861	1.784	2.122	2.229	1.999	0.84	1.837	1.996	2.287	1.04	0.466	1.969	1.015	1.794	1.748	2.3	2.716	1.728	2.135	1.539	2.055	1.465	1.259
FRMD1	0.386	-0.012	0.14	-0.06	-0.035	-0.077	-0.059	-0.055	-0.054	-0.081	-0.047	0.484	-0.084	-0.05	-0.074	-0.072	-0.098	-0.083	-0.075	-0.085	-0.037	-0.055	-0.054	-0.07	-0.037	-0.052	-0.064	-0.089	-0.087	-0.063	-0.078	-0.08	-0.076	-0.061	-0.08	-0.079	-0.066	-0.069	-0.062	-0.068	-0.059	-0.012	0.14
GAN	0.496	0.403	0.628	-1.907	-0.009	-1.735	0.296	-0.272	-0.362	-1.812	-0.51	-0.492	-1.884	-1.938	-1.764	0.313	-1.495	-1.777	-1.712	-1.765	0.843	-1.766	0.663	-0.804	0.581	0.462	0.228	-1.743	1.113	-1.847	-1.898	-1.308	-1.929	-0.35	0.68	-1.638	-1.733	-1.688	-1.721	0.887	-1.759	0.403	0.628
GDF5	-0.165	-0.082	-0.142	-0.28	-0.226	-0.365	-0.273	-0.248	-0.303	-0.385	-0.2	-0.286	-0.409	-0.218	-0.35	-0.348	-0.483	-0.405	-0.357	-0.418	-0.319	-0.25	-0.234	-0.332	-0.293	-0.22	-0.289	-0.427	-0.433	-0.289	0.596	-0.384	-0.366	-0.289	-0.404	-0.371	-0.316	-0.334	-0.292	-0.327	2.047	-0.082	-0.142
GEM	1.597	-1.578	-1.017	-2.604	-2.621	-1.605	3.162	-1.631	-1.625	-0.635	-2.172	-2.547	2.336	-2.502	-2.449	0.761	-0.539	-2.635	-0.566	-1.921	1.129	-2.536	-1.531	-1.572	-2.23	-1.593	-2.109	-1.764	-2.016	1.949	-1.008	1.427	-2.902	-1.288	0.813	-1.25	-1.579	-2.573	-0.415	-0.965	-2.431	-1.578	-1.017
GIGYF1	0.136	2.987	3.188	2.144	3.576	2.331	3.123	2.891	2.984	3.1	2.042	4.043	1.849	2.256	3.513	1.578	1.966	1.653	1.13	2.648	3.147	2.254	3.313	0.813	3.176	3.537	3.226	2.483	3.099	1.808	1.867	2.145	2.969	1.918	2.732	2.401	2.802	1.9	1.897	2.978	1.364	2.987	3.188
GJB2	-0.232	-0.528	-0.832	-1.369	0.863	-1.434	-0.136	-1.055	1.812	-0.496	-1.134	-1.31	-1.607	-0.274	-1.407	-1.377	1.934	-1.519	-0.411	1.243	-1.262	-1.262	-0.869	-1.406	-1.062	-0.959	-0.995	-0.547	1.334	0.663	-1.611	-1.263	-1.54	-1.08	-0.561	-1.371	-0.36	-0.372	-1.301	0.143	-1.292	-0.528	-0.832
GJB4	-0.092	-0.586	-0.656	-0.668	-0.512	-0.822	-0.603	-0.531	-0.733	0.109	-0.506	-0.605	-0.858	-0.552	-0.835	-0.812	-1.053	-0.926	-0.805	-0.884	-0.658	-0.566	-0.339	-0.771	-0.688	-0.52	-0.664	-0.939	-0.717	-0.728	-0.866	-0.844	-0.814	-0.637	-0.771	-0.895	-0.705	-0.737	-0.684	-0.307	-0.65	-0.586	-0.656
GLI1	-2.127	-0.201	-0.3	-0.353	-0.502	-0.344	-0.379	-0.072	0.592	-0.294	-0.155	0.771	0.472	-0.361	-0.236	-0.228	-0.253	-0.253	-0.338	-0.45	-0.158	-0.453	0.039	-0.323	-0.178	-0.054	-0.185	-0.369	0.072	-0.214	0.611	-0.266	-0.419	0.415	-0.06	-0.149	-0.38	0.629	-0.311	0.563	-0.32	-0.201	-0.3
GMPS	-0.269	3.135	3.016	2.86	3.199	2.796	3.497	2.079	3.192	3.185	3.263	2.319	2.914	3.556	2.476	3.788	2.596	3.198	3.826	3.272	4.065	3.68	2.673	3.62	3.696	3.575	3.891	0.044	3.818	2.719	3.013	3.155	3.246	4.74	3.393	4.672	3.493	3.876	3.061	2.973	3.542	3.135	3.016
GNGT1	-0.249	0.102	-0.168	2.587	-0.296	-0.455	-0.371	-0.363	-0.418	-0.501	-0.336	-0.367	-0.449	-0.371	-0.485	-0.465	1.467	-0.514	2.36	-0.459	0.794	-0.34	-0.31	-0.447	1.527	3.559	1.003	1.502	0.991	1.866	-0.471	-0.432	2.35	0.621	-0.385	0.488	0.599	0.591	1.595	-0.426	-0.394	0.102	-0.168
GOLGA8B	0.191	1.194	1.8	0.237	2.224	0.769	2.774	1.968	-0.496	0.951	2.261	-1.187	-0.478	2.354	0.771	2.123	2.007	1.593	1.921	2.049	0.551	-0.262	1.331	1.041	1.001	3.589	0.954	1.241	-0.268	0.992	3.329	3.459	0.471	-0.226	1.745	-0.202	1.146	1.637	1.246	0.695	2.106	1.194	1.8
GPR139	0.048	-0.024	0.16	-0.207	-0.181	-0.209	-0.099	-0.17	-0.193	-0.223	-0.178	0.283	0.781	-0.198	-0.216	-0.208	-0.216	-0.226	-0.206	-0.215	-0.188	-0.182	-0.136	-0.21	-0.204	-0.153	-0.189	3.48	-0.203	-0.213	0.772	-0.179	-0.222	-0.186	-0.089	-0.214	-0.197	-0.197	-0.195	-0.195	-0.195	-0.024	0.16
GPR152	0.915	-0.108	-0.101	-0.132	1.815	-0.146	-0.109	-0.097	-0.132	-0.157	-0.077	0.017	-0.151	-0.118	-0.151	-0.147	-0.17	-0.164	-0.143	-0.154	-0.09	-0.112	-0.092	-0.142	-0.142	-0.1	-0.117	-0.159	-0.127	-0.141	-0.161	-0.136	-0.15	0.154	-0.092	-0.155	-0.131	-0.135	-0.13	-0.136	-0.127	-0.108	-0.101
GPT2	-0.041	3.248	3.03	2.91	1.244	3.104	2.544	2.721	2.439	3.376	4.26	2.95	3.101	3.024	1.659	4.992	3.604	2.741	1.888	1.708	3.469	2.28	5.361	3.84	4.19	3.442	3.997	4.087	2.361	1.148	2.616	2.976	4.163	2.809	3.377	3.211	2.079	3.087	2.49	3.238	2.074	3.248	3.03
GSTA5	-0.581	0.023	0.005	0.007	0.006	1.004	0.007	0.005	0.061	0.004	0.008	0.006	0.003	0.009	0.005	0.005	0	0.004	0.004	0.002	0.005	0.006	0.003	0.005	0.005	0.005	0.005	0.002	0	0.007	0.004	0	0.005	0.005	0.003	0.004	0.005	0.004	0.006	0.004	0.006	0.023	0.005
GUCY2F	-0.171	-0.016	-0.016	-0.019	0.029	-0.022	-0.017	-0.017	-0.02	-0.025	0	-0.002	-0.022	-0.016	-0.024	-0.023	-0.029	-0.026	-0.022	-0.024	-0.019	-0.015	-0.014	-0.022	-0.022	-0.015	-0.021	-0.025	-0.026	-0.022	-0.025	-0.022	-0.022	-0.017	-0.022	-0.026	-0.019	-0.02	-0.019	-0.007	-0.018	-0.016	-0.016
GYS2	0.819	-0.333	-0.301	-0.346	-0.343	-0.305	-0.346	-0.255	-0.291	-0.314	-0.309	-0.336	-0.338	-0.359	-0.306	-0.292	-0.243	-0.304	-0.301	-0.311	-0.339	-0.328	-0.202	-0.32	-0.295	-0.233	-0.271	-0.301	-0.243	-0.327	-0.334	-0.219	-0.345	-0.311	-0.329	-0.276	-0.312	-0.301	-0.308	-0.283	-0.318	-0.333	-0.301
HIST1H2BD	-1.134	3.81	3.067	3.985	2.765	3.068	5.423	5.121	3.435	4.123	4.817	4.421	3.112	3.883	3.402	3.811	2.191	4.415	4.412	4.155	4.916	2.456	1.06	4.038	1.507	0.773	3.136	4.877	3.978	6.857	3.743	4.012	5.184	4.224	3.872	5.376	5.537	3.757	6.083	3.607	4.158	3.81	3.067
HIST1H2BH	-0.07	1.057	0.35	2	0.87	1.507	0.114	1.912	1.235	0.843	2.339	1.912	1.658	2.064	2.4	0.814	-0.273	2.951	1.924	0.986	3.45	1.147	0.336	3.248	0.954	-0.081	1.344	2.476	0.981	2.65	-0.077	-0.153	2.798	1.023	2.421	2.709	2.593	0.984	2.763	1.452	0.978	1.057	0.35
HIST1H4B	-0.486	0.245	0.12	0.948	0.099	0.043	0.137	0.507	0.129	0.041	0.236	0.296	0.075	0.897	0.014	0.022	0.164	1.055	1.04	0.092	0.88	-0.038	0.432	1.003	0.298	-0.016	0.354	0.094	0.254	0.949	0.047	0.121	0.02	0.33	0.825	1.042	0.008	0.029	0.984	0.334	-0.035	0.245	0.12
HP	0.462	2.08	2.383	2.232	1.734	2.23	2.103	1.906	2.096	2.425	1.967	2.026	2.225	2.156	2.374	2.251	2.284	2.425	2.193	2.19	2.06	1.923	1.541	2.266	2.506	1.959	2.135	2.334	2.132	2.366	2.29	1.92	2.321	1.979	2.104	2.402	2.061	2.051	2.102	2.136	2.094	2.08	2.383
HRK	-0.203	-0.624	-0.7	0.125	-0.753	-0.885	-0.543	-0.641	-0.465	-0.947	-0.753	-0.278	0.075	-0.835	0.085	1.927	-0.916	0.629	-0.871	-0.907	-0.713	-0.771	-0.488	-0.889	-0.845	-0.033	-0.785	-0.935	-0.83	0.1	0.049	0.237	-0.936	-0.332	-0.539	-0.911	-0.829	-0.829	0.175	-0.61	-0.823	-0.624	-0.7
HTN1	0.44	0.081	0.099	1.105	0.108	1.101	0.106	0.082	0.094	0.104	0.093	0.104	1.115	1.104	1.099	1.097	1.095	0.104	1.1	1.109	0.109	0.099	0.064	1.102	0.096	0.07	0.088	0.105	0.106	1.1	2.115	1.08	1.112	0.099	0.114	1.092	0.1	0.099	1.097	0.093	0.098	0.081	0.099
IAPP	0.278	0.015	0.04	2.001	-0.001	0.986	0	-0.002	-0.01	1.985	0.008	-0.003	0.981	2.01	1.989	0.988	-0.035	0.982	0.986	0.977	0.035	0.001	-0.008	0.992	-0.009	-0.002	-0.009	0.977	-0.029	2	0.982	0.974	0.989	0.362	-0.02	0.985	0.992	0.988	0.995	-0.011	0.998	0.015	0.04
IFITM10	0.69	2.682	3.404	1.676	0.976	1.135	1.18	1.032	2.764	4.615	1.147	1.645	3.977	0.968	1.176	2.939	5.688	0.978	4.902	4.693	4.563	0.705	0.359	4.92	1.029	0.944	1.58	5.271	2.153	5.685	6.003	4.739	3.354	1.049	1.148	2.924	4.463	3.575	5.187	3.667	1.549	2.682	3.404
IGLL1	0.79	0.812	0.948	0.705	0.704	0.613	0.929	0.543	0.799	0.632	0.658	1.133	0.678	0.733	0.618	1.591	0.48	0.613	0.606	0.623	0.813	0.664	0.398	0.647	0.711	0.466	0.547	0.601	0.885	0.665	2.681	1.43	0.698	0.63	1.17	0.553	0.63	0.608	0.625	0.656	0.646	0.812	0.948
ISLR2	0.539	-0.824	-0.714	-0.803	-0.742	-0.969	-0.772	-0.683	-0.854	-0.995	-0.628	-0.758	-1.144	-0.68	-0.895	-0.884	-1.169	-1.016	-0.95	-0.126	-0.93	-0.778	-0.637	-0.895	-0.812	-0.59	-0.767	-1.11	-1.038	-0.762	-0.075	-0.962	-1.011	-0.589	-1.074	-0.898	-0.882	-0.915	-0.804	-0.858	-0.773	-0.824	-0.714
ITIH6	-0.295	0.42	0.007	2.759	-0.572	0.242	-0.546	0.02	1.14	1.506	-0.574	1.213	1.208	-0.637	0.805	-0.757	0.141	0.162	-0.745	1.528	-0.558	0.395	-0.439	0.841	-0.502	-0.496	-0.441	-0.826	3.086	0.264	-0.82	0.301	0.215	1.81	2.815	0.786	-0.689	-0.701	-0.68	0.492	0.918	0.42	0.007
KCNC2	-0.476	0.202	-0.102	-0.302	-0.297	-0.241	-0.307	-0.235	-0.239	-0.246	-0.303	5.695	-0.268	-0.332	-0.243	-0.223	-0.144	-0.222	-0.239	-0.233	-0.284	-0.298	-0.177	-0.264	-0.229	-0.209	-0.144	-0.225	-0.044	-0.276	0.754	-0.15	-0.28	-0.265	-0.252	0.794	-0.258	-0.241	-0.259	-0.224	-0.272	0.202	-0.102
KCNK5	0.209	1.386	2.265	0.018	-1.274	3.593	3.081	3.238	-1.316	-1.687	-1.321	-0.705	3.41	-0.478	-0.593	1.45	2.021	2.469	2.217	1.427	5.236	3.458	-0.948	-1.595	1.895	-1.068	1.326	4.269	3.462	0.054	1.908	3.403	-0.738	-1.017	-0.544	-1.547	0.784	4.914	1.842	1.971	0.848	1.386	2.265
KCNU1	-0.337	-0.011	-0.08	-0.182	-0.166	-0.168	-0.134	-0.147	0.473	-0.177	-0.166	0.776	-0.179	-0.184	-0.173	-0.164	-0.149	-0.173	-0.166	-0.169	-0.174	-0.167	-0.114	-0.174	-0.163	-0.131	-0.152	-0.17	0.057	-0.179	-0.179	-0.13	-0.184	-0.162	-0.088	-0.163	-0.165	-0.161	-0.165	-0.157	-0.168	-0.011	-0.08
KIAA0319	-0.107	0.449	0.375	-0.437	0.585	2.534	-0.277	0.539	1.602	-0.257	-0.468	-0.042	1.248	0.479	-0.263	-0.241	-0.023	0.787	-0.273	1.325	-0.06	-0.455	0.018	-0.329	0.93	1.202	0.663	-0.211	3.904	-0.356	-0.31	0.924	0.634	-0.024	0.135	-0.164	-0.345	-0.306	0.656	0.133	-0.381	0.449	0.375
KLF15	0.328	-1.048	-0.884	-1.274	0.5	-1.148	-1.18	-0.577	-0.779	-0.15	-0.506	-0.933	-1.355	-1.321	-1.087	-1.027	1.099	-1.078	-1.132	-0.219	-1.133	0.296	-0.109	-1.181	-0.019	-0.863	-0.616	-0.155	-0.833	-1.133	-1.226	-0.848	-1.307	-0.678	-0.865	-0.949	-1.182	-1.143	-1.134	-0.952	-1.165	-1.048	-0.884
KRT27	2.364	0.14	0.255	0.119	0.108	0.089	0.111	0.102	0.089	0.096	0.113	0.1	0.087	0.129	0.101	0.096	0.056	0.095	0.089	0.08	0.103	0.102	0.053	0.102	0.159	0.075	0.365	0.079	0.06	0.12	0.104	1.049	0.105	0.095	0.086	0.09	0.096	0.09	0.102	0.089	0.108	0.14	0.255
KRTAP17-1	-0.015	-0.016	-0.04	-0.025	-0.011	-0.041	-0.022	-0.028	-0.036	-0.045	-0.016	-0.026	-0.042	-0.016	-0.041	-0.039	-0.062	-0.046	-0.04	-0.045	-0.027	0.979	-0.032	-0.035	-0.033	-0.029	-0.034	-0.051	-0.053	-0.03	-0.037	-0.05	-0.036	-0.026	-0.038	-0.048	-0.031	-0.034	-0.029	-0.036	-0.025	-0.016	-0.04
LAMC3	0.236	0.71	0.742	0.753	0.381	0.898	0.566	0.699	0.812	1.065	0.547	0.537	0.729	0.607	1.07	1.05	1.246	1.174	0.883	0.848	0.808	0.448	0.533	0.886	1.02	0.684	0.964	1.002	1.117	0.999	0.979	0.918	0.844	0.961	0.86	1.223	0.72	0.762	0.783	0.984	0.744	0.71	0.742
LCE3A	-0.468	0.145	0.12	0.166	0.148	0.171	0.16	0.137	0.158	0.182	0.142	0.158	0.182	0.157	0.174	0.168	0.18	0.184	0.168	0.179	0.165	0.149	0.112	0.17	0.163	0.123	0.152	0.182	0.168	0.169	0.186	0.149	0.181	0.152	0.178	0.173	0.16	0.161	0.158	0.158	0.157	0.145	0.12
LDHC	-0.044	0.191	0.064	-0.275	2.288	-0.267	-0.246	0.634	0.505	0.705	1.875	-0.123	-0.255	0.732	2.291	0.72	-0.271	-0.3	-0.263	-0.255	0.587	-0.226	0.062	-0.276	1.419	-0.214	1.385	1.725	-0.003	4.022	-0.281	-0.223	-0.279	-0.23	0.713	-0.299	-0.247	0.755	-0.258	-0.256	1.742	0.191	0.064
LINC00086	0.845	-1.303	-0.959	-1.715	-1.587	-1.755	-1.659	-1.108	-1.47	-0.839	-1.49	-1.69	-1.927	-0.636	-1.744	-1.676	-0.793	-0.83	-1.726	-1.857	-1.233	0.409	-0.651	-1.74	-1.529	1.128	-1.496	0.937	-1.574	-0.687	-0.879	0.476	-1.873	-0.117	-1.866	-1.702	-0.662	-1.663	-1.615	-1.307	-1.609	-1.303	-0.959
LIPK	0.09	-0.004	0.077	-0.084	-0.068	-0.086	-0.078	-0.071	-0.08	-0.093	-0.072	-0.077	-0.088	-0.079	-0.09	-0.087	-0.092	-0.094	-0.085	0.912	0.004	-0.073	0.026	-0.087	0.261	-0.065	0.506	-0.092	-0.029	-0.088	-0.091	-0.076	-0.09	-0.075	-0.085	-0.092	-0.08	-0.08	-0.08	-0.066	-0.079	-0.004	0.077
LY6K	0.034	0.792	0.943	0.25	0.336	0.195	0.339	0.828	0.254	5.695	0.446	1.694	0.214	0.26	6.73	1.212	1.141	0.216	0.195	0.203	0.435	1.214	0.082	2.802	1.762	0.697	2.285	0.18	2.907	0.239	1.272	2.43	5.327	0.298	4.327	2.761	1.215	1.207	1.215	1.171	1.229	0.792	0.943
LYL1	0.501	2.022	2.065	2.297	2.189	2.001	2.159	1.855	2.029	2.172	2.169	2.074	1.956	2.386	2.191	2.055	1.658	2.122	1.976	1.852	2.049	1.999	1.37	2.151	2.131	1.709	1.948	1.948	1.712	2.377	2.073	1.455	2.179	1.957	2.468	2.106	1.967	1.894	2.058	1.946	2.112	2.022	2.065
MAD2L1	0.078	3.799	3.926	4.064	4.377	3.893	4.422	3.226	3.568	3.957	4.403	4.763	4.004	4.063	4.142	4.831	3.196	3.862	3.152	3.908	4.423	4.004	1.702	3.624	3.94	2.669	3.829	3.392	3.099	4.467	5.131	3.372	3.862	5.195	4.656	3.672	3.644	3.829	3.6	4.402	3.493	3.799	3.926
MAPK4	-0.18	-0.808	-0.972	-1.262	-1.322	-1.112	-1.166	1.077	-1.056	-1.12	-1.178	-1.286	-1.295	-1.314	-1.07	1.302	-0.854	-1.064	-1.097	-1.17	-1.24	-1.249	-0.746	-1.157	1.242	-0.827	-0.158	-1.103	-0.822	-1.136	-1.223	-0.791	-1.276	-1.159	-1.154	-0.931	0.43	-1.114	1.205	-0.959	-1.153	-0.808	-0.972
MARCH10	-0.38	0.555	0.348	0.265	0.658	0.195	0.265	0.274	0.277	0.208	0.252	2.713	2.197	0.29	0.217	0.21	0.114	0.206	0.195	1.179	0.347	0.23	0.108	0.225	0.362	0.158	0.396	0.17	0.142	3.068	0.236	0.099	0.235	0.571	1.063	0.187	1.214	0.2	1.224	0.481	0.24	0.555	0.348
MAS1L	-0.154	-0.072	-0.063	-0.052	-0.06	-0.056	-0.055	-0.041	-0.05	-0.055	-0.044	-0.057	-0.069	-0.048	-0.05	-0.05	-0.058	-0.056	-0.055	-0.065	-0.06	-0.052	-0.035	-0.053	-0.048	-0.033	-0.044	-0.061	-0.055	-0.046	-0.065	-0.049	-0.062	-0.054	-0.069	-0.046	-0.054	-0.055	-0.049	-0.049	-0.049	-0.072	-0.063
MC3R	-1.353	0.135	0.101	0.013	0.002	0.019	0.008	0.014	0.017	0.023	0.007	0.051	0.016	0.008	0.022	0.022	0.031	0.025	0.019	0.019	0.01	0.007	0.013	0.018	0.02	0.014	0.048	0.023	0.026	0.019	0.019	0.023	0.016	0.01	0.014	0.027	0.014	0.015	0.015	0.018	1.598	0.135	0.101
MMP20	0.052	0.166	0.175	0.167	0.164	0.142	0.166	0.129	0.137	0.147	0.158	0.175	0.156	0.176	0.144	0.137	0.106	0.141	0.14	0.142	0.16	0.158	0.095	0.151	0.139	0.112	0.128	0.137	0.108	0.158	0.155	0.097	0.162	0.19	0.151	0.128	0.147	0.141	0.147	0.189	0.152	0.166	0.175
MMP9	-0.586	2.49	1.4	2.088	3.114	1.85	2.185	1.782	1.946	1.946	2.067	2.526	2.925	2.219	1.909	1.715	1.415	1.763	1.817	2.73	2.016	2.016	1.664	1.95	2.844	2.573	2.136	1.824	1.642	2.036	2.665	1.396	1.995	2.417	2.017	1.795	2.818	2.734	2.862	1.938	1.902	2.49	1.4
MSLN	-0.547	0.445	0.266	-0.39	0.135	6.245	-0.043	-0.079	-0.502	-0.832	-0.004	0.155	0.12	-0.156	0.284	-0.716	-1.301	-0.897	-0.755	0.049	-0.249	-0.341	-0.053	-0.628	-0.345	-0.206	-0.309	-0.012	-0.759	-0.452	0.191	-1.015	-0.701	0.894	-0.591	-0.848	-0.581	6.852	-0.503	2.105	-0.422	0.445	0.266
MT1H	0.226	1.469	1.507	1.647	1.507	1.635	1.63	1.569	1.529	1.708	1.48	1.637	1.792	1.614	1.627	1.542	1.578	1.665	1.607	1.698	1.64	1.556	1.153	1.64	2.037	1.24	1.421	1.718	1.496	1.605	1.695	1.381	1.753	1.524	1.71	1.568	1.565	1.55	1.532	1.493	1.535	1.469	1.507
MUC1	0.103	6.217	7.222	5.261	7.563	9.361	7.153	7.889	7.281	8.027	0.783	3.242	8.721	5.76	6.455	5.209	7.951	5.129	8.548	0.238	7.373	7.326	4.502	7.407	6.429	4.377	3.905	8.01	8.002	5.593	7.792	8.96	4.716	5.705	3.772	5.835	6.69	7.785	5.975	8.318	5.529	6.217	7.222
NLRP4	0.701	-0.274	-0.246	-0.312	-0.268	-0.326	-0.277	-0.257	-0.298	-0.352	-0.257	-0.24	-0.338	-0.289	-0.34	-0.332	-0.359	-0.364	-0.321	-0.339	-0.25	-0.265	-0.203	-0.325	-0.324	-0.229	-0.283	-0.349	-0.209	-0.329	-0.364	-0.289	-0.342	-0.267	-0.333	-0.344	-0.301	-0.305	-0.299	-0.306	-0.296	-0.274	-0.246
NOX5	-0.065	0.112	0.076	0.609	-0.246	0.565	-0.337	-0.278	-0.096	-0.46	-0.323	-0.357	0.526	-0.352	-0.432	-0.417	-0.494	-0.466	-0.427	5.641	0.05	-0.355	-0.211	-0.419	0.149	-0.115	-0.319	-0.48	0.766	-0.396	2.346	-0.41	-0.45	1.123	0.137	-0.438	0.605	-0.403	2.426	-0.353	-0.372	0.112	0.076
NPBWR1	0.228	-0.267	-0.149	-0.38	-0.308	-0.456	-0.345	-0.323	-0.408	-0.49	-0.296	-0.368	-0.484	-0.323	-0.458	-0.445	0.435	-0.505	-0.447	-0.492	-0.394	-0.332	-0.308	-0.43	-0.417	-0.313	-0.368	-0.516	-0.495	-0.404	0.519	-0.458	-0.457	-0.322	-0.241	-0.483	-0.398	-0.413	-0.384	-0.401	-0.368	-0.267	-0.149
NPPA	1.345	-0.061	0.031	-0.272	0.177	-0.32	0.215	-0.216	-0.289	-0.348	0.249	0.397	-0.327	-0.235	-0.33	-0.318	-0.393	-0.358	0.687	-0.334	-0.068	-0.23	-0.191	0.694	-0.3	0.068	-0.243	-0.359	0.342	-0.298	0.67	0.682	0.682	-0.195	0.428	-0.352	-0.277	-0.287	-0.274	-0.144	-0.263	-0.061	0.031
NPR3	0.25	-0.664	-0.401	-2.494	-2.476	-1.289	1.694	0.596	-1.588	-2.358	1.026	-1.789	-2.569	2.06	3.686	1.404	-0.975	4.276	-1.259	-1.393	-1.996	0.221	-0.851	-2.359	-0.268	-1.413	0.121	1.59	-1.357	-0.352	0.78	0.851	-1.567	-1.407	-1.624	2.175	-1.305	-1.25	-1.25	-1.15	2.454	-0.664	-0.401
OCM2	-0.752	0.053	0.049	0.054	0.045	0.063	0.051	0.046	0.056	0.067	0.042	0.051	0.067	0.046	0.063	0.062	0.077	0.07	0.062	0.068	0.14	0.046	0.041	0.06	0.058	0.042	0.055	0.071	0.07	0.056	0.068	0.062	0.064	0.051	0.065	0.066	0.056	0.057	0.054	0.057	0.052	0.053	0.049
OR6B3	-0.027	-0.013	-0.047	-0.002	-0.003	0.002	-0.003	-0.001	0.001	0.003	-0.005	0.039	0.001	-0.005	0.003	0.004	0.01	0.006	0.002	0.004	-0.001	-0.004	-0.001	0.001	0.003	-0.001	0.003	0.004	0.065	0.001	0.005	0.006	0.001	-0.001	0.003	0.005	0	0.002	0	0.002	-0.001	-0.013	-0.047
PABPC1	-0.344	7.963	7.834	7.884	7.62	8.224	7.518	9.389	10.181	7.651	8.339	7.906	7.492	8.215	7.968	7.648	8.252	8.605	6.98	8.305	9.835	8.481	8.314	9.445	7.448	8.959	7.45	7.986	6.298	7.717	7.368	7.26	7.091	7.89	8.245	7.193	8.853	7.816	8.551	6.962	7.813	7.963	7.834
PCSK1	-0.746	-1.03	-1.31	-1.409	5.04	-1.442	-1.319	-1.148	-1.268	-1.525	-1.179	-1.313	-1.56	-1.329	-1.457	-1.417	-1.511	-1.55	-1.42	-1.527	-1.367	-1.263	-0.922	-1.435	-1.355	-0.995	-1.276	-1.537	-1.362	-1.414	-1.602	-1.248	-1.542	-1.301	-1.308	-1.432	-1.363	-1.369	-1.332	-1.223	-1.327	-1.03	-1.31
PDK4	0.171	-4.335	-4.012	-4.716	-4.725	-4.759	-4.699	-3.527	-3.922	-3.896	-4.08	-3.361	-5.45	-4.521	-1.273	-3.471	-1.733	-4.884	-3.685	-4.194	-4.091	-4.492	-3.029	-4.712	-3.692	-3.224	-2.686	-4.057	-4.191	-3.455	-5.313	-3.024	-5.202	-4.519	-5.051	-2.023	-0.814	-3.614	-4.403	-4.089	-4.412	-4.335	-4.012
PDSS1	0.336	3.73	3.835	3.846	3.654	3.816	4.208	3.939	2.986	3.995	3.532	3.587	3.4	4.076	4.106	5.135	3.395	4.215	3.145	4.123	4.721	2.607	3.603	3.623	4.576	3.748	4.561	3.798	4.558	3.666	3.944	4.359	4.722	3.993	4.339	4.092	3.82	3.933	3.743	3.964	4.021	3.73	3.835
PLAC1	-0.203	1.044	1.135	2.158	-0.242	2.785	0.859	-0.398	2.13	-0.607	2.292	4.234	4.668	1.659	2	0.432	1.593	-0.646	-0.526	-0.545	-0.053	1.687	-0.327	-0.509	2.601	1.436	1.654	1.386	1.6	0.481	2.028	2.241	0.49	3.714	-0.046	0.344	-0.438	0.537	1.553	0.874	-0.421	1.044	1.135
PNMA2	0.033	-2.223	-2.133	-1.516	-2.359	-2.384	-2.451	-1.982	-2.172	-1.487	-2.23	-1.127	-1.619	-1.496	-1.395	-1.309	-1.202	-1.468	-1.351	-1.484	-2.053	-2.327	-1.421	-1.435	-2.237	-1.721	-2.08	-1.45	-2.113	-2.438	-1.054	-0.887	-1.626	-2.266	-2.304	-1.254	-1.347	-1.311	-1.303	-2.084	-1.335	-2.223	-2.133
POMC	-0.437	0.971	0.832	1.229	1.073	1.038	1.154	0.96	1.008	1.116	1.144	1.081	1.039	1.287	1.128	2.071	0.816	1.098	1.028	0.976	1.213	1.075	0.672	1.127	1.123	0.856	1.023	0.995	0.819	1.246	1.13	0.712	1.16	1.023	1.004	1.056	1.048	1.005	1.088	1.056	1.126	0.971	0.832
PPEF1	-0.594	-0.139	-0.356	-0.668	0.441	-0.562	-0.437	-0.393	0.806	-0.565	-0.425	0.46	-0.654	-0.709	-0.546	-0.521	-0.394	-0.535	-0.556	-0.584	-0.641	-0.658	-0.326	0.988	-0.436	0.152	-0.375	-0.543	-0.354	-0.599	-0.629	-0.371	-0.657	1.311	0.018	-0.463	-0.597	-0.571	-0.582	-0.329	-0.607	-0.139	-0.356
PRAM1	0.304	1.58	1.736	1.466	1.284	1.378	1.56	1.249	1.322	1.506	1.377	1.645	2.339	2.472	2.498	1.4	1.291	1.478	2.357	2.296	1.486	1.267	1.025	2.438	1.396	1.408	1.387	1.398	1.362	2.552	2.375	1.116	1.449	1.553	1.315	1.495	1.297	2.27	1.351	1.443	1.362	1.58	1.736
PSMD14	-0.186	4.383	4.177	4.708	4.622	4.952	4.017	3.543	4.745	4.512	4.85	4.482	4.701	4.86	4.927	5.954	3.716	4.525	3.913	5.1	4.947	2.435	2.906	5.106	4.526	4.887	4.489	3.948	5.123	4.34	5.021	3.559	4.423	5.125	5.273	3.759	4.949	3.686	5.328	4.41	4.89	4.383	4.177
PUS7	-0.757	1.461	1.307	1.433	1.194	1.51	1.746	1.705	0.849	2.149	0.023	1.022	0.356	1.174	2.3	2.044	0.805	1.647	0.704	2.17	1.106	1.924	1.566	0.292	2.472	2.112	2.66	1.451	1.235	1.329	0.935	1.388	1.386	0.856	1.587	1.921	2.446	1.334	1.883	1.786	2.529	1.461	1.307
PXT1	-0.298	-0.153	-0.165	-0.197	-0.178	-0.192	-0.104	-0.159	-0.108	-0.204	0.005	-0.071	-0.202	-0.191	-0.199	-0.192	-0.19	-0.207	-0.189	-0.197	-0.192	-0.174	-0.122	-0.195	-0.19	-0.14	-0.16	-0.199	-0.11	-0.2	-0.213	-0.158	-0.207	-0.162	-0.156	-0.194	-0.184	-0.183	-0.183	-0.042	-0.184	-0.153	-0.165
RAD54B	0.489	3.109	3.341	3.575	2.311	2.817	3.379	2.038	3.645	2.941	3.068	3.719	2.698	3.562	3.642	4.356	2.383	3.371	3.103	2.78	4.463	1.99	1.516	4.642	1.279	2.436	1.148	3.376	2.755	3.805	4.01	4.235	3.229	2.618	3.186	3.126	3.455	2.619	3.802	2.584	3.415	3.109	3.341
RBPMS	0.015	4.772	5.137	6.393	0.617	4.924	4.677	2.684	5.798	5.334	1.379	2.529	3.807	4.731	5.914	5.242	6.069	6.246	4.089	0.407	4.13	4.812	5.669	6.089	5.064	4.59	4.512	5.296	4.473	5.211	5.544	6.453	4.556	5.361	4.229	4.094	6.16	4.408	4.967	4.515	5.29	4.772	5.137
RDH16	-0.779	1.15	0.765	4.624	0.363	1.184	1.835	0.608	0.673	0.197	0.876	2.28	3.195	1.149	1.186	1.179	1.211	0.199	1.18	2.194	2.018	0.147	2.958	1.178	1.141	1.494	0.529	1.203	1.041	0.172	2.192	1.174	3.188	0.978	1.098	1.191	1.165	1.169	1.162	0.704	1.157	1.15	0.765
RFWD3	0.287	1.804	1.623	1.219	2.926	0.786	1.838	0.324	1.011	1.153	1.07	0.786	1.094	0.963	1.489	2.384	1.571	2.199	2.401	1.534	2.255	1.219	-0.092	1.412	1.392	0.866	1.361	1.794	1.423	1.437	1.765	1.366	2.04	1.041	2.795	2.52	2.974	1.49	2.41	2.151	1.671	1.804	1.623
RGS9BP	0.024	0.394	0.494	0.821	0.201	0.849	0.225	0.159	0.276	0.843	-0.008	0.058	-0.16	-0.19	0.844	0.854	0.89	-0.149	-0.149	0.854	0.556	-0.167	0.371	0.838	0.529	0.026	0.23	-0.145	0.051	0.828	4.841	-0.103	-0.17	0.108	0.18	0.859	-0.155	-0.148	-0.157	0.598	-0.163	0.394	0.494
RNF186	0.5	-0.229	-0.148	-0.12	-0.035	-0.16	-0.101	-0.117	-0.143	-0.181	-0.085	-0.06	-0.152	-0.092	-0.172	-0.166	-0.224	-0.191	-0.157	-0.165	-0.114	-0.09	-0.111	-0.149	-0.153	-0.116	-0.147	-0.187	-0.14	-0.147	-0.161	-0.176	-0.15	-0.109	-0.143	-0.196	-0.128	-0.137	-0.129	-0.149	-0.12	-0.229	-0.148
SAG	0.195	0.196	0.259	1.085	0.101	1.048	0.264	0.083	0.051	1.046	0.253	0.203	2.056	1.102	2.05	1.633	0.997	1.041	1.634	2.044	0.093	0.083	0.024	1.647	0.057	0.055	0.047	1.033	0.01	2.073	1.649	1.59	1.653	0.721	0.102	1.03	1.649	1.641	1.651	0.347	1.074	0.196	0.259
SCN7A	0.501	-1.57	-1.475	-1.639	-1.723	-1.724	-1.689	-1.323	-1.563	-1.757	-1.399	-1.716	-2.024	-1.535	-0.622	-0.585	-0.787	-1.756	-0.695	-0.933	-1.792	-1.595	-1.122	-0.673	-1.532	-1.126	-1.425	-1.869	-1.67	-1.52	-0.929	-0.515	-0.875	-1.623	-2	-0.537	-0.659	-1.671	-0.551	-1.548	-1.541	-1.57	-1.475
SEC16B	0.151	-1.93	-1.74	-2.01	1.162	-1.215	-1.829	-1.244	-1.777	-1.376	-1.63	-1.775	-0.334	-1.813	-2.257	-1.186	-1.537	-2.43	-2.175	-0.751	-1.709	0.565	-1.455	-2.155	-1.955	-0.443	-1.761	-1.429	-2.176	-2.103	-2.372	-2.073	-2.281	-0.828	-1.566	-2.317	-2.001	-2.042	-1.962	-1.79	-1.917	-1.93	-1.74
SERPINA1	-0.231	4.483	4.005	4.812	1.114	3.578	1.3	6.33	3.696	-0.072	1.464	3.451	8.743	2.195	1.049	3.352	-0.162	0.639	7.495	7.087	2.14	0.877	1.131	0.265	2.708	1.998	2.04	5.839	2.508	4.903	5.033	3.164	6.877	2.158	5.615	-0.258	3.091	4.85	4.208	5.457	5.133	4.483	4.005
SLC4A8	0.567	1.114	1.667	1.343	3.134	0.625	1.604	1.784	2.409	1.792	2.006	3.918	3.403	0.176	0.248	1.769	3.092	1.528	0.91	3.132	1.577	-0.64	1.591	2.565	-0.427	1.696	-0.244	2.085	2.165	1.771	1.916	3.64	2.524	0.841	0.697	-0.662	1.789	1.168	1.141	0.011	-0.695	1.114	1.667
SLC6A4	0.263	-0.566	-0.249	-0.494	-0.457	-0.484	-0.456	-0.343	-0.436	-0.498	-0.387	-0.337	0.452	-0.486	-0.47	-0.449	-0.454	-0.485	-0.476	-0.515	-0.477	-0.476	-0.155	-0.485	0.711	-0.296	0.123	-0.506	-0.407	-0.465	-0.518	-0.399	-0.529	-0.423	-0.292	-0.441	-0.472	-0.467	-0.455	-0.369	-0.459	-0.566	-0.249
SLCO1C1	-0.463	-1.244	-1.322	-1.423	-1.479	-1.413	-1.454	-1.131	-1.3	-1.443	-1.252	-1.457	-1.639	-1.38	-1.352	-1.313	-1.362	-1.428	-1.392	-1.547	-1.506	-1.376	-0.921	-1.405	-1.273	-0.964	-1.191	-1.492	-1.305	-1.322	-1.578	-1.172	-1.559	-1.369	-1.616	-1.258	-1.388	-1.38	-1.318	-1.281	-1.326	-1.244	-1.322
SLCO5A1	-0.104	-0.357	-0.423	-0.643	-0.632	-0.508	-0.483	-0.457	-0.493	-0.525	-0.581	-0.563	-0.553	-0.691	-0.528	-0.51	-0.332	-0.513	-0.504	-0.5	-0.568	1.408	-0.026	-0.561	-0.521	0.137	-0.458	-0.469	-0.357	-0.607	-0.599	-0.299	-0.602	-0.554	-0.365	-0.453	-0.548	-0.519	-0.553	1.542	-0.584	-0.357	-0.423
SOX8	0.165	-0.365	-0.241	-0.574	3.241	-0.502	-0.614	-0.439	-0.477	-0.491	-0.554	-0.574	-0.615	-0.605	-0.461	-0.436	-0.36	-0.454	-0.495	-0.543	-0.452	0.403	-0.334	-0.519	-0.44	-0.369	-0.381	1.502	-0.372	-0.489	-0.546	-0.351	-0.585	-0.337	-0.515	-0.382	-0.532	-0.51	-0.503	-0.198	-0.522	-0.365	-0.241
STEAP1B	0.007	-0.723	-0.7	-0.948	-0.834	-0.871	-0.873	-0.637	-0.821	-0.928	-0.844	-0.776	-0.908	-0.949	-0.914	-0.882	-0.793	-0.933	-0.86	-0.872	-0.385	-0.835	1.387	-0.909	-0.735	-0.626	-0.578	-0.877	-0.685	-0.956	-0.974	-0.666	-0.957	-0.689	2.355	-0.873	-0.856	-0.839	-0.863	-0.623	-0.88	-0.723	-0.7
SYT13	-0.108	-0.475	-0.763	-1.192	1.853	-1.334	-1.284	-1.804	-1.381	-2.506	-1.793	0.016	3.804	-2.019	-2.399	0.001	-2.584	-2.558	-2.294	0.373	-0.847	1.091	-1.476	-2.301	-1.766	-1.674	-2.006	0.477	0.662	-2.285	0.068	-1.117	1.156	-2.001	-1.229	-2.436	-1.138	1.156	-1.111	-0.256	-2.079	-0.475	-0.763
TCEAL7	0.04	-1.076	-1.063	-1.083	-1.286	-1.152	-1.185	-0.858	-1.034	-1.13	-0.935	-1.175	-1.458	-1.015	-1.008	-0.992	-1.163	-1.109	-1.132	-1.361	-1.271	-1.137	-0.757	-1.097	-0.91	-0.602	-0.89	-1.262	-1.106	-0.917	-1.308	-1.012	-1.281	-1.03	-1.451	-0.908	-1.136	-1.144	-1.019	-0.95	-1.014	-1.076	-1.063
TEDDM1	2.389	-0.003	0.081	-0.12	-0.093	-0.119	-0.018	-0.042	0.014	-0.126	-0.063	0.297	-0.126	-0.117	-0.121	-0.116	-0.117	-0.125	-0.117	-0.122	0.227	-0.109	-0.051	-0.12	-0.071	0.036	0.108	-0.124	-0.068	-0.121	0.873	-0.099	-0.127	-0.109	-0.051	-0.118	-0.113	-0.112	-0.112	-0.096	-0.113	-0.003	0.081
TEPP	0.093	0.092	0.13	0.222	0.202	0.154	0.201	0.172	0.155	0.17	0.211	0.172	0.14	0.246	0.184	0.178	0.081	0.172	0.154	0.13	0.2	0.18	0.078	0.185	0.759	0.131	0.404	0.127	0.095	0.229	0.192	0.067	0.186	0.168	0.144	0.162	0.171	0.157	0.186	0.173	0.2	0.092	0.13
TMEFF2	0.538	-0.464	-0.431	-0.493	-0.487	-0.384	-0.491	-0.372	-0.365	-0.395	-0.471	-0.454	-0.418	-0.54	-0.396	-0.37	-0.227	-0.368	-0.38	-0.367	-0.458	-0.47	-0.259	-0.425	-0.372	-0.323	-0.338	-0.351	-0.248	-0.459	-0.415	-0.225	-0.452	-0.424	-0.213	-0.337	-0.414	-0.388	-0.42	-0.252	-0.444	-0.464	-0.431
TMPRSS11A	-0.003	-0.372	-0.375	-0.348	-0.248	-0.267	-0.296	-0.265	-0.238	-0.288	-0.336	-0.283	-0.259	-0.38	-0.299	-0.281	-0.169	-0.278	-0.265	-0.236	-0.285	-0.303	-0.172	-0.303	-0.266	-0.235	-0.265	-0.239	-0.124	-0.351	-0.291	-0.154	-0.307	-0.264	-0.249	-0.27	-0.281	-0.263	-0.299	-0.262	-0.315	-0.372	-0.375
TMPRSS3	0.747	2.385	3.263	5.452	0.437	7.508	4.755	0.278	5.383	0.941	0.421	1.388	8.069	2.047	4.152	-0.056	4.107	0.846	3.16	5.03	6.139	0.351	2.035	3.259	2.555	0.383	1.231	5.265	6.036	2.751	2.272	3.172	2.417	1.914	3.888	-0.164	2.708	3.221	2.471	1.803	4.12	2.385	3.263
TRIM45	0.132	1.644	1.934	2.694	1.487	1.627	3.463	0.693	1.289	1.792	0.722	1.347	2.798	1.314	2.336	0.073	0.702	1.014	2.057	1.629	2.064	2.66	0.516	2.017	1.486	1.054	0.896	3.104	1.652	2.903	2.827	3.03	1.971	1.644	1.587	2.048	3.663	1.418	3.075	1.863	1.652	1.644	1.934
TRIM59	-0.026	1.404	1.362	0.595	2.165	1.379	2.162	0.47	1.981	1.797	2.328	0.775	1.298	2.511	1.819	0.77	1.232	1.552	2.317	1.536	1.754	0.826	1.081	1.702	1.654	0.356	2.229	0.8	1.381	1.593	1.571	1.669	1.013	2.319	1.043	2.224	1.679	1.071	1.373	1.874	2.247	1.404	1.362
UBD	-0.38	1.798	1.593	1.982	4.811	8.002	2.744	3.24	1.739	1.326	2.322	2.318	1.754	2.382	1.274	1.023	0.287	1.915	1.392	2.307	1.955	2.293	1.523	1.588	2.182	1.811	2.01	1.226	4.87	1.568	2.05	0.717	1.709	1.811	1.921	0.89	1.626	1.445	1.608	2.179	1.725	1.798	1.593
UGT2B15	-1.144	1.137	0.415	-0.145	-0.167	3.723	0.677	0.87	1.03	-0.083	-0.149	-0.019	0.905	-0.172	-0.09	-0.087	-0.003	-0.076	-0.085	-0.075	-0.089	-0.137	0.07	2.215	-0.101	-0.07	-0.083	-0.059	2.055	-0.127	-0.112	-0.012	3.971	0.86	3.121	-0.059	-0.109	-0.097	0.887	0.26	-0.127	1.137	0.415
UGT2B4	-0.169	0.235	0.132	0.749	-0.208	3.354	-0.232	-0.203	0.136	0.749	-0.224	-0.177	0.77	0.749	0.75	-0.239	-0.215	-0.252	-0.228	0.777	-0.229	-0.214	-0.15	-0.243	-0.239	-0.169	-0.219	-0.233	4.869	0.738	0.75	-0.18	0.751	-0.023	0.146	-0.245	-0.223	-0.218	-0.23	-0.07	-0.233	0.235	0.132
UTP23	-0.873	1.089	0.774	0.698	0.117	0.529	0.767	0.804	2.015	0.593	0.493	0.302	0.606	1.547	1.825	1.89	0.788	3.687	1.481	0.64	1.737	-1.086	-0.095	3.39	1.415	0.932	1.598	1.296	-0.013	0.817	0.477	0.334	2.191	-0.224	0.68	1.28	0.962	1.284	2.464	2.512	1.04	1.089	0.774
VGLL1	1.294	0.677	1.441	-0.443	-0.068	-0.148	-0.284	-0.088	-0.706	5.337	0.054	-0.432	-1.211	0.988	5.647	5.99	5.506	8.043	3.136	-0.395	4.362	-0.285	2.888	-0.892	6.761	1.528	6.421	2.031	0.094	0.354	3.767	3.369	-0.961	1.316	-0.375	2.183	-0.773	0.071	-0.676	2.333	0.476	0.677	1.441
VPS35	-0.424	2.581	2.326	2.987	0.75	1.953	2.817	1.726	2.891	1.628	2.971	1.868	1.459	1.624	1.848	3.996	1.748	2.097	1.686	1.988	2.848	1.18	3.236	2.48	3.032	1.975	3.185	2.764	2.064	2.026	2.727	-0.097	3.45	2.204	2.405	2.13	1.119	2.104	1.447	2.597	3.258	2.581	2.326
VSIG10L	0.3	0.791	1.041	-0.92	0.91	0.157	0.833	1.157	0.061	1.12	0.35	0.242	0.668	0.656	0.729	0.178	4.068	0.716	3.416	2.307	1.867	1.474	0.788	1.448	3.108	0.503	0.37	2.735	1.537	0.109	0.067	3.752	1.063	0.953	0.824	1.525	1.16	1.179	0.168	0.422	0.15	0.791	1.041
VWA5B2	-0.116	1.07	0.8	-0.063	3.951	0.011	0.228	0.098	0.241	1.026	0.178	2.848	2.581	-0.113	3.34	0.034	0.138	3.869	2.332	0.034	3.201	-0.096	0.14	1.986	0.078	0.087	0.084	1.632	0.633	-0.026	1.042	0.075	1.571	0.528	2.755	0.058	-0.024	0.996	-0.029	0.718	2.54	1.07	0.8
